# Supplementary material for: Ocular Safety of Unilateral Biportal Endoscopic Spinal Surgery: An Optical Coherence Tomography Angiography-Based Analysis
Source: J Clin Med. 2026 Feb 26;15(5):1774. doi: 10.3390/jcm15051774 (PMC12985841; doi:10.3390/jcm15051774)
Supplement: Supplementary file 1 [file jcm-15-01774-s001.zip]

Archive with 1 entries (1 files):
- jcm-4132752-supplementary.pdf
